# Supplementary material for: On-Line Survey About Autonomic Dysreflexia in Individuals with Spinal Cord Injury in Croatia
Source: J Clin Med. 2025 Jan 21;14(3):670. doi: 10.3390/jcm14030670 (PMC11818679; doi:10.3390/jcm14030670)
Supplement: Supplementary file 1 [file jcm-14-00670-s001.zip]

Archive with 1 entries (1 files):
- jcm-3387107-supplementary.pdf
